# Supplementary material for: Phenotypic and Genetic Studies of the Viral Lineage Associated with the Recent Yellow Fever Outbreak in Brazil
Source: Viruses. 2022 Aug 19;14(8):1818. doi: 10.3390/v14081818 (PMC9412561; doi:10.3390/v14081818)
Supplement: Supplementary file 1 [file viruses-14-01818-s001.zip]

Archive with 1 entries (1 files):
- viruses-1832641-supplementary.pdf
